# Supplementary material for: Cellulose-Based Polymer Blends for Oral Mucoadhesion: Impact of Hydration and Surface Interactions
Source: Polymers (Basel). 2026 May 17;18(10):1227. doi: 10.3390/polym18101227 (PMC13210954; doi:10.3390/polym18101227)
Supplement: Supplementary file 1 [file polymers-18-01227-s001.zip]

Archive with 1 entries (1 files):
- polymers-4310581-supplementary.pdf
